# Supplementary material for: DNMT1 and AIM1 Imprinting in human placenta revealed through a genome-wide screen for allele-specific DNA methylation
Source: BMC Genomics. 2013 Oct 5;14:685. doi: 10.1186/1471-2164-14-685 (PMC3829101; doi:10.1186/1471-2164-14-685)
Supplement: Additional file 2 — Lists the allele-specific methylated regions in human placenta. [file 1471-2164-14-685-S2.xlsx]

## Sheet: Third Term Placenta
CGI (Chromosome-Start coordinate-end coordinate)	Annotation
chr1-8277195-8277822	intergenic
chr1-19614998-19615660	promoter
chr1-36184248-36184774	promoter
chr1-41847264-41849204	intergenic
chr1-87597543-87598515	promoter
chr1-90308839-90309606	genebody
chr1-111746337-111747303	promoter
chr1-151810460-151811684	promoter
chr1-201708787-201709429	promoter
chr2-66672431-66673636	genebody
chr3-42947480-42948170	promoter
chr3-61550346-61550577	genebody
chr3-128215212-128216905	intergenic
chr3-128336406-128337113	intergenic
chr3-133393118-133393657	intergenic
chr3-141516055-141516639	genebody
chr4-48908292-48908850	promoter
chr4-102711829-102712199	promoter
chr4-151504011-151505085	genebody
chr4-154605086-154606052	promoter
chr4-154712073-154712706	intergenic
chr4-169799086-169799625	genebody
chr5-132148854-132150918	promoter
chr6-106959764-106960985	promoter
chr6-144328916-144329847	promoter
chr7-807336-808261	promoter
chr7-29605827-29606290	promoter
chr7-50849752-50850871	promoter
chr7-130130739-130133111	promoter
chr7-149389654-149389976	intergenic
chr8-8559131-8560867	promoter
chr8-21867732-21868204	intergenic
chr8-61626645-61627074	genebody
chr8-103613059-103613390	intergenic
chr9-36258170-36258886	promoter
chr9-124461797-124462190	genebody
chr9-126128196-126128757	genebody
chr10-21797632-21799341	intergenic
chr10-123922850-123923542	promoter
chr11-504189-504659	promoter
chr11-2720410-2722087	promoter
chr11-2812415-2813396	genebody
chr12-22486835-22488666	promoter
chr12-52652018-52652743	promoter
chr12-125039119-125039344	genebody
chr14-102973317-102976666	promoter
chr14-103021331-103021990	intergenic
chr15-48009418-48011044	promoter
chr16-682634-687106	promoter
chr17-15847757-15849513	promoter
chr17-66596072-66597578	promoter
chr19-10304966-10305864	promoter
chr19-40323907-40325005	promoter
chr19-55992577-55996916	promoter
chr22-29706500-29706710	genebody
chr1-1874715-1875015	intergenic
chr1-8013993-8014651	intergenic
chr1-22668638-22668862	intergenic
chr1-29585897-29586598	genebody
chr1-32169537-32169869	promoter
chr1-36042432-36043444	genebody
chr1-68512643-68513005	promoter
chr1-86621278-86622871	promoter
chr1-120904698-120905076	promoter
chr1-156877769-156878649	genebody
chr1-182921819-182922644	promoter
chr1-211589677-211590293	genebody
chr2-8816314-8817264	intergenic
chr2-63274475-63279430	promoter
chr2-71192094-71192495	genebody
chr2-97192977-97193383	intergenic
chr2-130691702-130692102	promoter
chr2-183730808-183731357	promoter
chr2-208988834-208989269	promoter
chr2-210073773-210074294	intergenic
chr2-225906653-225907464	promoter
chr2-241496576-241497600	promoter
chr3-65534684-65535344	genebody
chr3-128719865-128721245	promoter
chr3-137489051-137489409	intergenic
chr4-93226348-93227007	genebody
chr4-111554965-111555504	genebody
chr5-132158542-132159203	genebody
chr5-170741603-170742751	intergenic
chr6-10381558-10382354	intergenic
chr6-41513652-41516189	promoter
chr6-50791110-50791573	genebody
chr7-6661875-6662695	genebody
chr7-12610165-12610834	promoter
chr7-64407589-64408299	intergenic
chr7-81240381-81240708	genebody
chr7-94284858-94286527	promoter
chr7-106300402-106301573	promoter
chr7-127671158-127672853	promoter
chr7-134671119-134671750	promoter
chr7-156795355-156799394	genebody
chr8-145024449-145025179	promoter
chr9-72960-73877	promoter
chr9-22005887-22006229	genebody
chr9-38487602-38488284	intergenic
chr9-93879725-93880618	intergenic
chr9-126129330-126129602	genebody
chr9-132099123-132099616	promoter
chr10-711896-712395	genebody
chr10-3598475-3598930	genebody
chr10-115860679-115861093	intergenic
chr10-115999008-115999603	promoter
chr10-126135809-126138896	promoter
chr10-126712013-126712231	genebody
chr10-128993505-128995167	promoter
chr10-135236687-135238237	promoter
chr11-86085693-86086006	promoter
chr11-94473535-94474338	intergenic
chr11-120008046-120008710	promoter
chr12-1905277-1906765	genebody
chr12-3947922-3948620	genebody
chr12-4433733-4433984	genebody
chr12-29302034-29302954	promoter
chr12-34260736-34261698	intergenic
chr12-54412990-54413346	genebody
chr12-122016170-122017693	genebody
chr12-124872135-124872419	genebody
chr12-125002880-125003101	promoter
chr13-21520328-21520564	intergenic
chr13-29105411-29105676	intergenic
chr13-33001249-33002078	promoter
chr13-114538394-114538673	promoter
chr16-1796810-1797229	genebody
chr16-88442449-88442994	intergenic
chr17-259754-260306	promoter
chr17-1627745-1629897	promoter
chr17-4802265-4805402	promoter
chr17-14201726-14202052	intergenic
chr17-36102033-36104766	promoter
chr17-46641534-46642110	genebody
chr17-56401728-56402343	promoter
chr17-77812991-77819081	promoter
chr17-77903887-77904397	intergenic
chr17-79412470-79412789	genebody
chr19-1079682-1081937	genebody
chr19-1584445-1585247	genebody
chr19-1856725-1857443	genebody
chr19-4555936-4556143	genebody
chr19-36604359-36606906	promoter
chr19-39894558-39894768	intergenic
chr19-53832371-53832578	intergenic
chr19-54040812-54041857	promoter
chr19-55597977-55598887	genebody
chr19-56163662-56167257	promoter
chr19-57351283-57351995	promoter
chr19-57352050-57352284	promoter
chr20-32254811-32255989	genebody
chr20-32856659-32857248	genebody
chr20-42143210-42143591	promoter
chr20-50108795-50109456	genebody
chr20-57415135-57417153	promoter
chr20-57429024-57431239	genebody
chr21-40757602-40757900	genebody
chr21-42218489-42219222	promoter
chr21-44106168-44106546	genebody
chr22-46440393-46441019	promoter
chrX-39949372-39949976	genebody
chrX-102000689-102001558	promoter
chr1-1289707-1291126	genebody
chr1-1476093-1476669	promoter
chr1-3351365-3351632	genebody
chr1-6530536-6531814	promoter
chr1-16163752-16164123	genebody
chr1-21754797-21755995	promoter
chr1-23763154-23763971	promoter
chr1-26097904-26098107	genebody
chr1-43533890-43534334	intergenic
chr1-46632689-46632932	genebody
chr1-65731411-65731849	genebody
chr1-67773329-67773767	promoter
chr1-87617153-87617417	genebody
chr1-112058184-112058590	genebody
chr1-149615818-149616407	promoter
chr1-161008377-161008830	promoter
chr1-166889776-166890649	genebody
chr1-167090575-167091010	genebody
chr1-173638662-173639045	promoter
chr1-179555401-179555770	promoter
chr1-181287300-181287873	intergenic
chr1-200009807-200010036	genebody
chr1-200842196-200843388	promoter
chr1-208132327-208133117	intergenic
chr1-209404845-209405473	intergenic
chr1-209848443-209849428	promoter
chr1-228503556-228504762	genebody
chr1-230468504-230468850	genebody
chr2-39186777-39187968	promoter
chr2-43327936-43328337	intergenic
chr2-62732758-62733497	promoter
chr2-74725039-74727038	promoter
chr2-118943823-118944199	intergenic
chr2-118981769-118982466	intergenic
chr2-145147123-145147476	genebody
chr2-162283581-162284677	intergenic
chr2-208795525-208795860	genebody
chr2-229045957-229046553	promoter
chr3-11610137-11610370	promoter
chr3-40657159-40657395	intergenic
chr3-49314437-49314815	promoter
chr3-75955759-75956308	intergenic
chr3-111904382-111904845	genebody
chr3-113160299-113160641	promoter
chr3-119528920-119529159	promoter
chr3-127794369-127796136	genebody
chr3-193987425-193987758	intergenic
chr4-738424-741517	genebody
chr4-2065542-2066398	genebody
chr4-2819499-2820429	promoter
chr4-6107130-6107711	genebody
chr4-24471700-24474929	intergenic
chr4-111532647-111533391	intergenic
chr4-111539228-111539483	genebody
chr4-154713537-154714240	intergenic
chr5-1073560-1074023	genebody
chr5-1594238-1595027	promoter
chr5-115697134-115697589	intergenic
chr5-134366913-134367438	genebody
chr5-150284385-150284635	promoter
chr5-170743178-170744107	intergenic
chr5-179059337-179059700	intergenic
chr6-9399093-9399599	intergenic
chr6-14117616-14118206	promoter
chr6-28351122-28351441	genebody
chr6-31650648-31651292	genebody
chr6-50787286-50788091	genebody
chr6-50818180-50818431	intergenic
chr6-84140412-84140998	promoter
chr6-108437998-108441208	intergenic
chr6-149777792-149778189	genebody
chr6-164393071-164393824	intergenic
chr6-168841438-168841699	promoter
chr6-168841818-168843100	promoter
chr6-170589411-170590085	intergenic
chr7-408959-409634	intergenic
chr7-1447612-1447842	intergenic
chr7-5642948-5643184	promoter
chr7-20817455-20818227	intergenic
chr7-24323558-24325080	promoter
chr7-25898237-25898771	intergenic
chr7-43152020-43153340	promoter
chr7-64541192-64541752	promoter
chr7-65878463-65878977	intergenic
chr7-92672789-92673016	intergenic
chr7-149461653-149463222	genebody
chr7-158823178-158824316	genebody
chr8-599904-600309	intergenic
chr8-1649439-1649759	genebody
chr8-10587304-10591109	promoter
chr8-38508299-38508748	intergenic
chr8-101117922-101118693	promoter
chr8-103750881-103751088	intergenic
chr8-116679698-116679936	promoter
chr8-142215691-142216299	intergenic
chr8-145103285-145108027	genebody
chr8-145751955-145756326	promoter
chr9-70922045-70922723	intergenic
chr9-74764241-74764903	promoter
chr9-112296438-112296747	intergenic
chr9-130504093-130504411	genebody
chr9-134429866-134430491	intergenic
chr9-137730886-137731202	genebody
chr9-140437727-140437955	genebody
chr10-8077829-8078378	intergenic
chr10-11936169-11937060	promoter
chr10-15761423-15762101	promoter
chr10-44162850-44163531	genebody
chr10-65224870-65225887	promoter
chr10-71892092-71892802	promoter
chr10-93999131-94000015	promoter
chr10-103538815-103539988	promoter
chr10-126839791-126841034	genebody
chr11-1948915-1949188	genebody
chr11-6650905-6652079	genebody
chr11-14280741-14281164	genebody
chr11-43902254-43902528	promoter
chr11-44087518-44088165	promoter
chr11-65305935-65308502	genebody
chr11-66326639-66326840	genebody
chr11-66623620-66626614	promoter
chr11-68622108-68622339	intergenic
chr11-73073118-73073733	genebody
chr11-78614205-78614597	genebody
chr11-88241710-88242562	genebody
chr11-94965357-94965588	promoter
chr11-115630398-115631117	promoter
chr11-131780328-131781532	promoter
chr11-132813562-132814395	promoter
chr12-2800139-2801062	promoter
chr12-8757750-8758079	genebody
chr12-15475318-15475901	promoter
chr12-25055599-25056246	promoter
chr12-38557328-38557693	intergenic
chr12-48921774-48922129	genebody
chr12-63025588-63026213	intergenic
chr12-64215499-64215990	intergenic
chr12-123754049-123754373	genebody
chr12-125002006-125002433	promoter
chr12-130645327-130648988	promoter
chr12-131529297-131529887	genebody
chr12-132837411-132837680	genebody
chr13-23500589-23501398	intergenic
chr13-36049570-36050159	promoter
chr13-100310204-100310446	genebody
chr13-114505868-114506122	genebody
chr14-93153278-93154759	genebody
chr15-34728787-34729495	intergenic
chr15-76632262-76635515	genebody
chr15-93615622-93617185	promoter
chr15-96864881-96866787	genebody
chr15-96883941-96884533	intergenic
chr15-96904722-96905050	intergenic
chr15-96911511-96911808	intergenic
chr16-857341-858025	genebody
chr16-959714-959977	genebody
chr16-2139803-2142170	promoter
chr16-2228190-2230946	genebody
chr16-3139033-3140536	genebody
chr16-30596487-30596900	promoter
chr16-30816794-30817243	intergenic
chr16-48399730-48400040	promoter
chr16-57562451-57563325	genebody
chr16-88721517-88722066	genebody
chr16-90014250-90014613	promoter
chr17-7311672-7312063	promoter
chr17-18150279-18151172	genebody
chr17-19883325-19883610	intergenic
chr17-43246839-43247167	genebody
chr17-46631800-46632212	genebody
chr17-47113256-47113490	genebody
chr17-47987524-47988101	intergenic
chr17-48041282-48043064	intergenic
chr17-73749618-73750178	genebody
chr17-78172176-78172402	genebody
chr17-79283863-79284131	promoter
chr17-79430500-79431137	genebody
chr18-514510-515477	intergenic
chr18-12420135-12420863	promoter
chr18-12431189-12431659	genebody
chr18-12432890-12433245	intergenic
chr18-32956764-32957406	promoter
chr18-77203269-77203732	genebody
chr19-5915007-5915301	genebody
chr19-7614785-7615998	genebody
chr19-7745490-7747714	promoter
chr19-11473094-11473354	genebody
chr19-17758055-17758337	genebody
chr19-19639552-19639788	promoter
chr19-21265164-21265433	promoter
chr19-33696189-33697298	genebody
chr19-40314926-40315144	intergenic
chr19-41190249-41190460	genebody
chr19-48988310-48988525	intergenic
chr20-34638249-34638983	promoter
chr20-52276744-52277051	intergenic
chr20-52789252-52790986	promoter
chr20-57224695-57226322	promoter
chr20-57426729-57427047	promoter
chr20-57797223-57797441	genebody
chr21-37442140-37442778	promoter
chr22-17090455-17091224	genebody
chr22-17564602-17564995	promoter
chr22-24551813-24552696	promoter
chr22-36902024-36903298	promoter
chr22-45124981-45125855	promoter
chr22-46366726-46368726	promoter
chr22-46929317-46934861	promoter
chrX-102862719-102863148	promoter
chrY-16636290-16636991	promoter
chrY-21154603-21155040	promoter
chrY-21238448-21240005	promoter
chr1-984206-984429	genebody
chr1-1145568-1145878	intergenic
chr1-1355159-1356000	genebody
chr1-1957046-1957386	genebody
chr1-2409757-2410049	genebody
chr1-2777157-2777361	intergenic
chr1-3607096-3607553	promoter
chr1-3634633-3635101	genebody
chr1-4221387-4221672	intergenic
chr1-4771652-4772545	genebody
chr1-6525996-6526228	promoter
chr1-17186111-17186523	promoter
chr1-18691874-18692081	genebody
chr1-22927145-22927542	genebody
chr1-27687024-27687743	genebody
chr1-29101790-29102069	intergenic
chr1-32237827-32238661	intergenic
chr1-36038927-36040051	promoter
chr1-36348501-36349731	promoter
chr1-36549554-36549965	promoter
chr1-41831976-41832542	intergenic
chr1-43472867-43473334	intergenic
chr1-51796097-51796589	promoter
chr1-55266277-55267058	promoter
chr1-66998728-66999060	promoter
chr1-76080454-76080808	genebody
chr1-113286332-113287172	intergenic
chr1-119522385-119522638	genebody
chr1-119526782-119527192	genebody
chr1-145385289-145385537	promoter
chr1-149671991-149673412	genebody
chr1-156046343-156047384	genebody
chr1-156051239-156051461	promoter
chr1-156186237-156186647	genebody
chr1-156863415-156863711	promoter
chr1-161575534-161576908	promoter
chr1-166958220-166958683	promoter
chr1-167599464-167599839	promoter
chr1-202183193-202183526	promoter
chr1-212688031-212688448	intergenic
chr1-220921411-220922176	promoter
chr1-228558945-228559246	genebody
chr1-228633382-228634127	intergenic
chr1-229542943-229543770	intergenic
chr1-231296559-231297345	intergenic
chr1-235805318-235805771	genebody
chr1-247694035-247694501	promoter
chr2-3452346-3452582	genebody
chr2-11053661-11053952	genebody
chr2-24397645-24398194	promoter
chr2-27958207-27958723	intergenic
chr2-42068363-42068594	intergenic
chr2-43451445-43454951	promoter
chr2-52856694-52857124	intergenic
chr2-63281034-63281347	genebody
chr2-74347273-74347777	intergenic
chr2-85664694-85665055	intergenic
chr2-85811340-85811855	promoter
chr2-89064493-89065513	promoter
chr2-95690857-95692431	promoter
chr2-96810443-96811454	promoter
chr2-105853493-105853797	intergenic
chr2-114299035-114300177	promoter
chr2-121745840-121746851	genebody
chr2-130878522-130878800	genebody
chr2-131797362-131798088	promoter
chr2-132795199-132796196	intergenic
chr2-162101439-162101650	promoter
chr2-171569877-171573904	promoter
chr2-174890243-174890814	intergenic
chr2-175190866-175192123	promoter
chr2-177027617-177028014	promoter
chr2-177042751-177043444	promoter
chr2-198029068-198029438	genebody
chr2-200333687-200334172	promoter
chr2-213696349-213698050	intergenic
chr2-233251361-233253414	promoter
chr2-238864315-238865170	intergenic
chr2-239048071-239048454	genebody
chr2-242794853-242795083	promoter
chr2-242799488-242799696	genebody
chr3-9642387-9642695	intergenic
chr3-9851476-9852171	promoter
chr3-11684192-11684930	promoter
chr3-43020702-43021354	promoter
chr3-44619873-44620267	genebody
chr3-50377803-50378540	promoter
chr3-52567009-52568807	promoter
chr3-53032813-53033116	genebody
chr3-87101767-87102008	intergenic
chr3-121712057-121712305	genebody
chr3-127633993-127634588	promoter
chr3-142666198-142666544	intergenic
chr3-169379437-169381056	genebody
chr3-169386268-169387187	intergenic
chr3-182816771-182817455	promoter
chr3-183209667-183209943	genebody
chr3-194117601-194118988	promoter
chr3-196693765-196694200	genebody
chr3-196728958-196730878	promoter
chr4-961347-962155	genebody
chr4-982814-984189	genebody
chr4-984926-985695	genebody
chr4-1521703-1523281	intergenic
chr4-1557561-1557772	intergenic
chr4-1570508-1570923	intergenic
chr4-1803076-1805672	promoter
chr4-1807117-1807522	genebody
chr4-1807801-1808059	genebody
chr4-4577004-4577448	genebody
chr4-6665671-6666089	intergenic
chr4-16362416-16362766	intergenic
chr4-48492117-48493589	promoter
chr4-48987790-48988808	promoter
chr4-57180957-57182147	genebody
chr4-77723092-77723424	intergenic
chr4-85413997-85414874	genebody
chr4-132896360-132896778	intergenic
chr4-140655962-140657135	genebody
chr4-154709512-154710827	promoter
chr4-174430386-174430861	intergenic
chr4-183720658-183721739	genebody
chr5-92007-92438	intergenic
chr5-191792-192544	promoter
chr5-343449-344535	genebody
chr5-1216639-1217081	genebody
chr5-1948994-1949227	intergenic
chr5-2738953-2741237	intergenic
chr5-10649367-10650352	genebody
chr5-28809400-28810520	intergenic
chr5-37209072-37209461	genebody
chr5-40679502-40682081	promoter
chr5-50683285-50683615	genebody
chr5-54527319-54527760	genebody
chr5-55117573-55117966	intergenic
chr5-58334836-58335881	promoter
chr5-72732365-72733732	intergenic
chr5-74907286-74907770	promoter
chr5-75378974-75380796	promoter
chr5-77146998-77147785	intergenic
chr5-111093438-111093980	promoter
chr5-114937613-114938149	promoter
chr5-121187387-121188124	promoter
chr5-137577499-137577971	intergenic
chr5-139492723-139492966	promoter
chr5-139493595-139494541	promoter
chr5-140011482-140012739	promoter
chr5-140346105-140346931	promoter
chr5-148960797-148961203	promoter
chr5-170171188-170171798	intergenic
chr5-172655840-172656202	intergenic
chr5-176023777-176024651	genebody
chr5-177398162-177398434	intergenic
chr5-177764136-177764341	genebody
chr5-179004497-179004836	genebody
chr6-710834-711297	promoter
chr6-1624185-1625468	genebody
chr6-10881846-10882051	promoter
chr6-25139920-25140246	genebody
chr6-31695894-31698245	promoter
chr6-31782872-31785190	promoter
chr6-32063533-32065044	genebody
chr6-37616722-37617179	genebody
chr6-39901852-39902299	promoter
chr6-41528266-41528900	genebody
chr6-56112188-56112444	promoter
chr6-72596036-72596404	promoter
chr6-74008820-74009456	genebody
chr6-74073294-74073561	genebody
chr6-100905444-100905697	genebody
chr6-108495654-108495986	genebody
chr6-132271356-132271658	genebody
chr6-147728082-147728320	intergenic
chr6-158507719-158508126	genebody
chr6-159360625-159360952	intergenic
chr6-166218333-166218876	genebody
chr6-168197142-168198164	promoter
chr6-168377416-168377724	promoter
chr6-169631759-169632823	genebody
chr6-170491356-170492449	intergenic
chr6-170732119-170732442	intergenic
chr7-149494-150038	promoter
chr7-293900-294232	genebody
chr7-306960-307256	intergenic
chr7-386480-386913	intergenic
chr7-569812-570042	intergenic
chr7-1026777-1027150	genebody
chr7-1052387-1052736	genebody
chr7-1105259-1105974	genebody
chr7-1250826-1251141	intergenic
chr7-2472245-2473567	promoter
chr7-4901336-4901753	promoter
chr7-12151220-12151559	intergenic
chr7-23245556-23246161	promoter
chr7-27199661-27200960	intergenic
chr7-31375845-31376542	intergenic
chr7-35301150-35301731	intergenic
chr7-43288634-43288948	genebody
chr7-44152227-44152505	genebody
chr7-44184770-44185695	genebody
chr7-50517627-50518668	promoter
chr7-56297432-56297662	intergenic
chr7-72838383-72838815	intergenic
chr7-100463758-100464146	promoter
chr7-100845050-100845726	promoter
chr7-101943785-101944557	genebody
chr7-104624337-104624848	genebody
chr7-111368366-111368665	genebody
chr7-116962841-116964803	promoter
chr7-124404174-124404432	genebody
chr7-130126017-130126801	promoter
chr7-134931059-134931510	genebody
chr7-143207985-143208798	genebody
chr7-149119398-149120307	intergenic
chr7-150655108-150655643	genebody
chr7-152063834-152064080	genebody
chr7-155856030-155856349	intergenic
chr7-157453774-157454208	genebody
chr7-157568163-157568404	genebody
chr8-1365174-1365503	intergenic
chr8-10191940-10192620	genebody
chr8-10586613-10586886	promoter
chr8-15397636-15398287	promoter
chr8-18244455-18245226	intergenic
chr8-37698846-37699931	genebody
chr8-38965013-38965423	promoter
chr8-67454545-67454991	intergenic
chr8-72917305-72917641	genebody
chr8-80803688-80804324	intergenic
chr8-86157835-86158168	promoter
chr8-97156763-97158030	genebody
chr8-141107837-141110984	genebody
chr8-142231663-142231974	genebody
chr8-142237037-142237360	genebody
chr8-142437033-142437272	genebody
chr8-144659745-144660635	promoter
chr8-144820669-144820909	genebody
chr8-145654517-145654810	promoter
chr8-145749855-145750410	genebody
chr9-2241337-2241659	intergenic
chr9-11618264-11618588	intergenic
chr9-14346265-14348149	genebody
chr9-21968358-21968728	genebody
chr9-34989555-34989875	promoter
chr9-37800565-37801563	promoter
chr9-66457551-66458640	promoter
chr9-86755385-86755700	intergenic
chr9-96108466-96108992	promoter
chr9-98789666-98790305	genebody
chr9-100849699-100850392	genebody
chr9-102590742-102591303	genebody
chr9-116225763-116226133	promoter
chr9-126101777-126102038	intergenic
chr9-133710260-133711285	promoter
chr9-136150031-136151365	promoter
chr9-136198674-136199173	genebody
chr9-136419516-136419785	genebody
chr9-136728386-136728600	genebody
chr9-137299190-137299437	genebody
chr9-137709962-137710291	genebody
chr9-139428318-139428527	genebody
chr9-139634062-139634281	promoter
chr9-140262925-140263236	genebody
chr9-140310894-140312457	genebody
chr9-140343603-140343955	genebody
chr10-15255054-15255287	genebody
chr10-21788633-21789588	intergenic
chr10-31422709-31423316	intergenic
chr10-43697777-43698177	genebody
chr10-62703307-62704290	promoter
chr10-82295501-82296192	intergenic
chr10-94180315-94180754	promoter
chr10-99337989-99338241	genebody
chr10-99789614-99791320	promoter
chr10-105232921-105233456	genebody
chr10-111216604-111217083	intergenic
chr10-118387017-118387476	genebody
chr10-118893527-118894432	genebody
chr10-118895963-118898037	promoter
chr10-121577529-121578385	promoter
chr10-121770981-121771423	intergenic
chr10-123872119-123873462	promoter
chr10-125650820-125651373	promoter
chr10-125751132-125751984	intergenic
chr10-130008558-130009620	genebody
chr10-133058338-133058609	promoter
chr10-134729798-134730022	promoter
chr10-134861174-134861568	intergenic
chr10-135002717-135002983	genebody
chr10-135016379-135017476	genebody
chr10-135018677-135019084	genebody
chr10-135020618-135020932	genebody
chr11-1216224-1216467	genebody
chr11-1470033-1470388	genebody
chr11-1471339-1471595	promoter
chr11-1974039-1974333	genebody
chr11-2019565-2019863	promoter
chr11-2817987-2818381	genebody
chr11-2828445-2828884	genebody
chr11-3224524-3225077	intergenic
chr11-22454300-22454518	intergenic
chr11-30038934-30039148	promoter
chr11-44327240-44327932	genebody
chr11-47416357-47416598	genebody
chr11-55641710-55642120	intergenic
chr11-62138621-62138873	genebody
chr11-62455073-62455868	promoter
chr11-64066757-64068741	promoter
chr11-65321225-65321823	genebody
chr11-65413778-65415203	genebody
chr11-65779311-65779767	promoter
chr11-66083572-66083782	genebody
chr11-71288136-71288363	intergenic
chr11-71318220-71319488	intergenic
chr11-71952112-71952528	genebody
chr11-89224416-89224718	promoter
chr11-94883335-94883565	promoter
chr11-111807607-111808203	promoter
chr11-129306659-129306882	genebody
chr12-312591-313331	genebody
chr12-3308812-3310270	genebody
chr12-10264075-10264438	intergenic
chr12-19459257-19459705	genebody
chr12-30975385-30976292	intergenic
chr12-42680607-42680889	intergenic
chr12-50349079-50349525	genebody
chr12-52214179-52216138	genebody
chr12-52473350-52474178	promoter
chr12-53359192-53359507	intergenic
chr12-53693441-53694028	promoter
chr12-54424610-54425173	genebody
chr12-58119909-58121551	promoter
chr12-65218245-65219143	promoter
chr12-81102034-81102716	genebody
chr12-103696090-103696418	genebody
chr12-103889148-103889843	promoter
chr12-115109503-115110061	genebody
chr12-117593353-117593699	genebody
chr12-126345899-126346531	intergenic
chr12-128850549-128850755	genebody
chr12-132682572-132682895	genebody
chr12-132689880-132690197	promoter
chr12-132834178-132834430	promoter
chr12-132853943-132854190	genebody
chr12-132922117-132922443	intergenic
chr12-132983167-132984354	intergenic
chr13-20875518-20876214	intergenic
chr13-21893156-21893605	genebody
chr13-25506113-25506341	genebody
chr13-28491488-28492518	intergenic
chr13-33923930-33924781	promoter
chr13-48892635-48893857	genebody
chr13-51417371-51418149	promoter
chr13-53174028-53174674	intergenic
chr13-70681732-70682219	promoter
chr13-91827249-91827719	intergenic
chr13-95354189-95355184	intergenic
chr13-96293606-96294603	genebody
chr13-100641334-100642188	intergenic
chr13-112547458-112548130	intergenic
chr13-112984966-112985733	intergenic
chr13-113121629-113121864	intergenic
chr13-113670929-113671191	genebody
chr13-113714784-113715160	genebody
chr13-114586257-114586710	promoter
chr13-114743585-114743889	intergenic
chr13-114764353-114764622	genebody
chr13-114774812-114775134	genebody
chr13-114778525-114778809	genebody
chr13-114780692-114781048	genebody
chr14-24422770-24423141	promoter
chr14-24563256-24563886	promoter
chr14-24641053-24642220	promoter
chr14-34268946-34270438	genebody
chr14-37131181-37132785	genebody
chr14-37135513-37136348	promoter
chr14-54413304-54413764	intergenic
chr14-61103978-61104663	intergenic
chr14-61108954-61109786	intergenic
chr14-61746804-61748141	promoter
chr14-65068368-65068668	intergenic
chr14-73712288-73712911	promoter
chr14-74100343-74101230	intergenic
chr14-93896736-93897466	genebody
chr14-102247660-102248279	genebody
chr14-103604539-103605504	intergenic
chr14-103673773-103674343	intergenic
chr14-103745232-103746271	intergenic
chr14-104569499-104569780	genebody
chr14-104625248-104625522	genebody
chr14-104638074-104638660	genebody
chr14-104644800-104645074	genebody
chr14-105041307-105041561	intergenic
chr15-26234597-26234927	genebody
chr15-37110361-37110778	promoter
chr15-37390175-37390380	promoter
chr15-41793562-41795305	genebody
chr15-41803443-41805531	genebody
chr15-45315201-45315543	promoter
chr15-45427296-45428206	genebody
chr15-53097561-53098476	intergenic
chr15-63245237-63245530	intergenic
chr15-65116013-65116567	genebody
chr15-65689142-65689362	promoter
chr15-69222589-69223380	promoter
chr15-93198374-93199181	promoter
chr15-96888958-96889417	intergenic
chr15-96895306-96895729	intergenic
chr16-729438-735815	promoter
chr16-867032-867833	intergenic
chr16-945437-946420	genebody
chr16-1139732-1139937	genebody
chr16-1397680-1398245	genebody
chr16-2770137-2770500	promoter
chr16-3493098-3493569	promoter
chr16-30959242-30959533	promoter
chr16-31487152-31488967	genebody
chr16-49732348-49732712	genebody
chr16-55866647-55866998	promoter
chr16-67208067-67208678	promoter
chr16-67233032-67233862	promoter
chr16-67427284-67428950	promoter
chr16-69776088-69776394	genebody
chr16-85658742-85658998	genebody
chr16-85981652-85981965	intergenic
chr16-86965271-86965496	intergenic
chr16-87714600-87715315	genebody
chr16-88539860-88540532	genebody
chr16-88599610-88601530	genebody
chr16-88943427-88943669	genebody
chr16-89034060-89034293	genebody
chr16-89323280-89323661	intergenic
chr17-170979-171340	genebody
chr17-291016-291264	genebody
chr17-406197-406502	intergenic
chr17-1133496-1133753	intergenic
chr17-6925400-6927527	promoter
chr17-6945389-6947521	promoter
chr17-7284223-7284687	promoter
chr17-7643797-7644311	genebody
chr17-7758607-7758980	promoter
chr17-17603583-17604147	genebody
chr17-17697710-17698063	genebody
chr17-17712911-17714456	genebody
chr17-17715696-17716219	promoter
chr17-26711383-26712311	promoter
chr17-28903507-28903832	promoter
chr17-33776553-33776888	promoter
chr17-36665988-36667234	genebody
chr17-37074860-37075097	genebody
chr17-39019387-39020101	genebody
chr17-45786403-45786922	genebody
chr17-46619087-46619314	intergenic
chr17-46673532-46674181	promoter
chr17-46796234-46797292	intergenic
chr17-46800533-46800746	promoter
chr17-47301545-47302477	promoter
chr17-55962573-55963229	genebody
chr17-59485573-59485780	genebody
chr17-71948478-71949255	intergenic
chr17-73892496-73893448	promoter
chr17-76037074-76037323	genebody
chr17-79377529-79377870	genebody
chr17-79427930-79429135	genebody
chr17-79707644-79707935	intergenic
chr17-80278861-80279563	genebody
chr17-80764626-80764842	genebody
chr17-81047515-81047965	genebody
chr18-580179-580899	promoter
chr18-2905950-2907348	genebody
chr18-3879202-3880087	promoter
chr18-6929450-6930088	promoter
chr18-10454082-10454296	promoter
chr18-12777496-12778113	intergenic
chr18-12911024-12912704	intergenic
chr18-13136596-13137564	intergenic
chr18-14747516-14748231	promoter
chr18-31739047-31739522	genebody
chr18-45662314-45663520	promoter
chr18-74832039-74832282	genebody
chr18-77230597-77230803	genebody
chr18-77309695-77312226	intergenic
chr18-77313826-77314082	intergenic
chr18-77532390-77532593	intergenic
chr18-77542920-77543323	intergenic
chr19-422147-422629	genebody
chr19-640789-641005	genebody
chr19-736135-736426	genebody
chr19-811904-813824	promoter
chr19-940723-942490	genebody
chr19-1068438-1068764	genebody
chr19-1234938-1235231	genebody
chr19-3880718-3881278	promoter
chr19-4059917-4060131	genebody
chr19-4791194-4793217	promoter
chr19-5222662-5223351	genebody
chr19-5229565-5229840	genebody
chr19-6211767-6213128	genebody
chr19-7852932-7854557	promoter
chr19-8397958-8400461	promoter
chr19-8661080-8661287	genebody
chr19-11471905-11472299	genebody
chr19-11517059-11517284	genebody
chr19-12444032-12444548	promoter
chr19-12476049-12476372	promoter
chr19-12606182-12606730	genebody
chr19-12876889-12877108	genebody
chr19-16394450-16394662	intergenic
chr19-16466399-16466637	genebody
chr19-17000627-17001398	genebody
chr19-17346165-17346886	genebody
chr19-17597344-17598000	genebody
chr19-17958490-17958808	promoter
chr19-18979351-18981200	genebody
chr19-19748266-19749131	genebody
chr19-21666089-21666928	promoter
chr19-22700396-22701261	intergenic
chr19-22805800-22806721	promoter
chr19-22990009-22990651	intergenic
chr19-24154457-24154759	intergenic
chr19-30215232-30215594	intergenic
chr19-36523391-36523887	promoter
chr19-37825101-37825756	promoter
chr19-39051804-39052258	genebody
chr19-39260374-39262631	genebody
chr19-39737689-39739288	intergenic
chr19-39754973-39756540	intergenic
chr19-40904444-40904955	genebody
chr19-44203558-44203987	intergenic
chr19-44278273-44278777	genebody
chr19-45737482-45738145	promoter
chr19-46387327-46389578	promoter
chr19-46438602-46438846	intergenic
chr19-46580385-46580971	promoter
chr19-47126782-47127478	genebody
chr19-48565069-48565324	genebody
chr19-52206244-52206726	promoter
chr19-53039077-53039920	genebody
chr19-54496202-54496612	genebody
chr19-55672023-55673212	promoter
chr19-58220189-58220517	promoter
chr19-58427621-58428054	promoter
chr19-58570393-58571779	promoter
chr19-58867397-58868868	promoter
chr19-59025308-59025705	genebody
chr20-259789-260148	genebody
chr20-1293681-1294328	promoter
chr20-2729997-2730797	genebody
chr20-30135076-30135292	promoter
chr20-39311378-39312435	intergenic
chr20-48626436-48626976	intergenic
chr20-56239560-56239776	genebody
chr20-56725857-56726113	promoter
chr20-57414595-57414896	promoter
chr20-58507755-58509517	promoter
chr20-58514071-58515636	promoter
chr20-61041273-61041723	genebody
chr20-61200972-61201272	intergenic
chr20-61287997-61288480	genebody
chr20-61403307-61403593	intergenic
chr20-61467585-61468124	promoter
chr20-61877854-61878071	genebody
chr20-62037458-62037719	genebody
chr20-62037929-62038677	genebody
chr20-62059391-62059606	genebody
chr20-62193966-62198985	promoter
chr20-62440414-62440649	genebody
chr21-15436119-15436962	genebody
chr21-28337856-28340237	promoter
chr21-28515802-28516306	intergenic
chr21-38630052-38630507	genebody
chr21-44720983-44721212	intergenic
chr21-45713509-45713813	genebody
chr21-45844992-45845693	promoter
chr21-46321397-46321644	genebody
chr21-46410338-46410661	genebody
chr21-46520795-46521295	genebody
chr21-46847505-46847773	genebody
chr21-46929225-46930211	genebody
chr21-47548938-47549427	genebody
chr21-47602431-47602740	genebody
chr21-47717235-47718059	genebody
chr21-48087200-48088106	intergenic
chr22-19960524-19961327	genebody
chr22-21024739-21025482	intergenic
chr22-22058079-22058304	genebody
chr22-24988593-24989279	promoter
chr22-26829718-26830128	genebody
chr22-29445638-29446113	genebody
chr22-29702245-29704723	promoter
chr22-31500396-31501239	genebody
chr22-42095414-42096189	promoter
chr22-42315502-42316409	genebody
chr22-45312218-45312475	genebody
chr22-46276365-46277064	intergenic
chr22-47081750-47082045	genebody
chr22-49042371-49042632	genebody
chr22-49297773-49297998	intergenic
chr22-49579792-49580050	intergenic
chr22-50008958-50009712	genebody
chr22-50064655-50064984	intergenic
chrX-3732573-3734579	intergenic
chrX-25033664-25034712	promoter
chrX-46937631-46938149	promoter
chrX-49013582-49013839	intergenic
chrX-49022407-49023072	genebody
chrX-51075272-51076331	promoter
chrX-51149661-51150911	intergenic
chrX-122318752-122319149	promoter
chrX-128788003-128789195	promoter
chrX-133678595-133679201	genebody
chrX-133680248-133680689	promoter
chrX-134429630-134429854	promoter
chrX-135180417-135180783	intergenic
chrX-136510308-136510914	intergenic
chrX-138773796-138774673	promoter
chrX-144903522-144903749	promoter
chrX-153068787-153070353	promoter
chrY-14075675-14076160	intergenic

## Sheet: First Term Placenta
CGI (Chromosome-Start coordinate-end coordinate)	Annotation
chr2_66672431_66673636	genebody
chr2_85664694_85665055	intergenic
chr2_97215788_97216225	genebody
chr3_133393118_133393657	intergenic
chr4_151504011_151505085	genebody
chr5_28809400_28810520	intergenic
chr6_106959764_106960985	promoter
chr6_144328916_144329847	promoter
chr7_807336_808261	promoter
chr7_50849752_50850871	promoter
chr7_127671158_127672853	promoter
chr7_130130739_130133111	promoter
chr11_2720410_2722087	promoter
chr17_46641534_46642110	genebody
chr17_79412470_79412789	genebody
chr19_36604359_36606906	promoter
chr19_55992577_55996916	promoter
chr19_57351283_57351995	promoter
chr20_1293681_1294328	promoter
chr20_32856659_32857248	genebody
chr20_57414595_57414896	promoter
chr20_57429024_57431239	genebody
chrX_102000689_102001558	promoter
chr1_3351365_3351632	genebody
chr1_32169537_32169869	promoter
chr1_36042432_36043444	genebody
chr1_41831976_41832542	intergenic
chr1_41847264_41849204	intergenic
chr1_87597543_87598515	promoter
chr1_111746337_111747303	promoter
chr1_151810460_151811684	promoter
chr1_201708787_201709429	promoter
chr1_211589677_211590293	genebody
chr2_85811340_85811855	promoter
chr3_113160299_113160641	promoter
chr4_1803076_1805672	promoter
chr4_48908292_48908850	promoter
chr4_102711829_102712199	promoter
chr4_154712073_154712706	intergenic
chr4_169799086_169799625	genebody
chr4_186560031_186560361	genebody
chr5_134366913_134367438	genebody
chr6_168377416_168377724	promoter
chr7_12610165_12610834	promoter
chr7_25898237_25898771	intergenic
chr7_44152227_44152505	genebody
chr7_94284858_94286527	promoter
chr8_8559131_8560867	promoter
chr8_61626645_61627074	genebody
chr8_103750881_103751088	intergenic
chr8_141107837_141110984	genebody
chr9_133901745_133901956	genebody
chr9_136728386_136728600	genebody
chr9_137299190_137299437	genebody
chr9_139564999_139565286	promoter
chr10_21788633_21789588	intergenic
chr10_126712013_126712231	genebody
chr10_134977930_134978148	genebody
chr11_504189_504659	promoter
chr11_1481778_1482644	genebody
chr11_2019565_2019863	promoter
chr11_14280741_14281164	genebody
chr11_62138621_62138873	genebody
chr12_3947922_3948620	genebody
chr12_22486835_22488666	promoter
chr12_25055599_25056246	promoter
chr12_125039119_125039344	genebody
chr12_131529297_131529887	genebody
chr13_33001249_33002078	promoter
chr15_96864881_96866787	genebody
chr16_682634_687106	promoter
chr16_57562451_57563325	genebody
chr17_259754_260306	promoter
chr17_46631800_46632212	genebody
chr17_79283863_79284131	promoter
chr18_77313826_77314082	intergenic
chr19_1079682_1081937	genebody
chr19_1584445_1585247	genebody
chr19_4090200_4090688	genebody
chr19_39894558_39894768	intergenic
chr19_54040812_54041857	promoter
chr20_42143210_42143591	promoter
chr20_57415135_57417153	promoter
chr21_44720983_44721212	intergenic
chr21_45753638_45754440	genebody
chr21_46321397_46321644	genebody
chr22_29706500_29706710	genebody
chrX_39949372_39949976	genebody
chr1_2827785_2828294	intergenic
chr1_3607096_3607553	promoter
chr1_43533890_43534334	intergenic
chr1_67773329_67773767	promoter
chr1_87617153_87617417	genebody
chr1_161008377_161008830	promoter
chr1_166889776_166890649	genebody
chr1_200009807_200010036	genebody
chr1_200842196_200843388	promoter
chr1_228558945_228559246	genebody
chr1_230468504_230468850	genebody
chr2_8816314_8817264	intergenic
chr2_130691702_130692102	promoter
chr2_162283581_162284677	intergenic
chr2_225906653_225907464	promoter
chr2_241496576_241497600	promoter
chr3_11610137_11610370	promoter
chr3_128215212_128216905	intergenic
chr3_128336406_128337113	intergenic
chr3_137489051_137489409	intergenic
chr3_141516055_141516639	genebody
chr4_4577004_4577448	genebody
chr4_7647755_7647960	genebody
chr4_25097660_25097915	intergenic
chr4_111532647_111533391	intergenic
chr4_154713537_154714240	intergenic
chr5_132148854_132150918	promoter
chr6_1624185_1625468	genebody
chr6_10390888_10391098	intergenic
chr6_31695894_31698245	promoter
chr6_50791110_50791573	genebody
chr6_168771137_168771640	intergenic
chr7_1105259_1105974	genebody
chr7_5342750_5342989	genebody
chr7_24323558_24325080	promoter
chr7_27163819_27164098	genebody
chr7_29605827_29606290	promoter
chr7_43484390_43485123	genebody
chr7_44153157_44153501	genebody
chr7_64541192_64541752	promoter
chr7_81240381_81240708	genebody
chr7_134671119_134671750	promoter
chr7_158823178_158824316	genebody
chr8_72917305_72917641	genebody
chr8_116679698_116679936	promoter
chr9_36258170_36258886	promoter
chr9_93879725_93880618	intergenic
chr9_124461797_124462190	genebody
chr9_126129330_126129602	genebody
chr9_134429866_134430491	intergenic
chr9_139552947_139553269	promoter
chr9_140437727_140437955	genebody
chr10_8100384_8100768	genebody
chr10_31422709_31423316	intergenic
chr10_71892092_71892802	promoter
chr10_134844442_134844934	intergenic
chr10_135236687_135238237	promoter
chr11_1464295_1464899	genebody
chr11_1948915_1949188	genebody
chr11_2812415_2813396	genebody
chr11_6650905_6652079	genebody
chr11_7694711_7695685	promoter
chr11_45201783_45202728	genebody
chr11_61322732_61323285	promoter
chr11_65413778_65415203	genebody
chr11_89598462_89598825	intergenic
chr11_123448093_123448382	genebody
chr12_15475318_15475901	promoter
chr13_96293606_96294603	genebody
chr13_113771854_113772088	genebody
chr14_24422770_24423141	promoter
chr14_24779874_24780932	promoter
chr14_37131181_37132785	genebody
chr17_1627745_1629897	promoter
chr17_47296969_47297314	genebody
chr17_47987524_47988101	intergenic
chr17_66596072_66597578	promoter
chr17_75447477_75447821	promoter
chr19_811904_813824	promoter
chr19_10304966_10305864	promoter
chr19_36435457_36435778	genebody
chr19_41190249_41190460	genebody
chr19_53832371_53832578	intergenic
chr19_57352050_57352284	promoter
chr19_59025308_59025705	genebody
chr20_60953414_60953668	intergenic
chr21_42213510_42213946	genebody
chr21_42218489_42219222	promoter
chr21_44106168_44106546	genebody
chr21_46847505_46847773	genebody
chr21_46929225_46930211	genebody
chr21_47717235_47718059	genebody
chr22_26829718_26830128	genebody
chr22_36902024_36903298	promoter
chr22_50164864_50165513	intergenic
chrX_153068787_153070353	promoter
chr1_984206_984429	genebody
chr1_19180945_19181469	genebody
chr1_26097904_26098107	genebody
chr1_65731411_65731849	genebody
chr1_119526782_119527192	genebody
chr1_147782066_147782473	promoter
chr1_164545540_164545917	genebody
chr1_180922915_180923692	genebody
chr1_182921819_182922644	promoter
chr1_209848443_209849428	promoter
chr1_221055492_221055800	genebody
chr1_245851177_245852514	genebody
chr2_628909_629190	intergenic
chr2_74347273_74347777	intergenic
chr2_114299035_114300177	promoter
chr2_118943823_118944199	intergenic
chr2_121745840_121746851	genebody
chr2_129659681_129659947	intergenic
chr2_145147123_145147476	genebody
chr2_208795525_208795860	genebody
chr2_220312698_220314094	genebody
chr2_229045957_229046553	promoter
chr2_233251361_233253414	promoter
chr3_42947480_42948170	promoter
chr3_53032813_53033116	genebody
chr3_75955759_75956308	intergenic
chr3_128719865_128721245	promoter
chr4_1806488_1806696	genebody
chr4_3485963_3486381	promoter
chr4_7194537_7195467	promoter
chr4_132896360_132896778	intergenic
chr4_154605086_154606052	promoter
chr4_170695989_170696274	intergenic
chr5_1594238_1595027	promoter
chr5_1948994_1949227	intergenic
chr5_37209072_37209461	genebody
chr5_42951076_42952410	intergenic
chr5_50685453_50686148	genebody
chr5_114937613_114938149	promoter
chr5_176023777_176024651	genebody
chr6_9399093_9399599	intergenic
chr6_10390038_10390565	intergenic
chr6_39901852_39902299	promoter
chr6_41068475_41069343	promoter
chr6_56298003_56298214	intergenic
chr6_74008820_74009456	genebody
chr6_84140412_84140998	promoter
chr6_117869097_117869530	genebody
chr7_408959_409634	intergenic
chr7_592620_593058	genebody
chr7_959724_959959	genebody
chr7_1026777_1027150	genebody
chr7_1447612_1447842	intergenic
chr7_2686757_2687306	promoter
chr7_4901336_4901753	promoter
chr7_43152020_43153340	promoter
chr7_64407589_64408299	intergenic
chr7_106300402_106301573	promoter
chr7_134931059_134931510	genebody
chr7_149119398_149120307	intergenic
chr7_158349387_158350091	genebody
chr8_599904_600309	intergenic
chr8_1649439_1649759	genebody
chr8_21608078_21608335	genebody
chr8_21867732_21868204	intergenic
chr8_27779081_27779767	genebody
chr8_99960497_99961438	genebody
chr8_142215691_142216299	intergenic
chr8_142231663_142231974	genebody
chr8_142367050_142367860	promoter
chr8_145024449_145025179	promoter
chr9_13323112_13323350	intergenic
chr9_35846310_35846638	genebody
chr9_95477296_95477708	genebody
chr9_112296438_112296747	intergenic
chr9_116225763_116226133	promoter
chr9_126128196_126128757	genebody
chr9_132099123_132099616	promoter
chr10_65224870_65225887	promoter
chr10_103538815_103539988	promoter
chr10_115860679_115861093	intergenic
chr10_115999008_115999603	promoter
chr10_118895963_118898037	promoter
chr10_121577529_121578385	promoter
chr10_125650820_125651373	promoter
chr10_128993505_128995167	promoter
chr10_134016043_134016344	genebody
chr10_134218268_134219615	genebody
chr10_134729798_134730022	promoter
chr10_134738218_134738704	genebody
chr11_614760_616068	promoter
chr11_22454300_22454518	intergenic
chr11_61544727_61545563	promoter
chr11_78614205_78614597	genebody
chr11_86085693_86086006	promoter
chr11_89224416_89224718	promoter
chr11_120008046_120008710	promoter
chr11_128419198_128419513	genebody
chr12_312591_313331	genebody
chr12_8757750_8758079	genebody
chr12_9392459_9392686	promoter
chr12_10264075_10264438	intergenic
chr12_51236633_51236924	promoter
chr12_52652018_52652743	promoter
chr12_54412990_54413346	genebody
chr12_122356315_122356853	promoter
chr12_123754049_123754373	genebody
chr12_128850549_128850755	genebody
chr13_26586287_26586761	genebody
chr13_29105411_29105676	intergenic
chr13_33923930_33924781	promoter
chr13_51417371_51418149	promoter
chr13_114538394_114538673	promoter
chr14_93896736_93897466	genebody
chr14_103021331_103021990	intergenic
chr14_104644800_104645074	genebody
chr15_69222589_69223380	promoter
chr15_93615622_93617185	promoter
chr15_93975753_93975979	genebody
chr15_96883941_96884533	intergenic
chr15_96904722_96905050	intergenic
chr15_101626334_101626852	intergenic
chr16_959714_959977	genebody
chr16_1265151_1265661	genebody
chr16_1796810_1797229	genebody
chr16_3139033_3140536	genebody
chr16_31487152_31488967	genebody
chr16_49732348_49732712	genebody
chr16_66612749_66613412	promoter
chr16_68572891_68573740	promoter
chr16_73099812_73100791	intergenic
chr16_86965271_86965496	intergenic
chr16_88496201_88497763	genebody
chr16_90014250_90014613	promoter
chr17_10541481_10541794	genebody
chr17_19883325_19883610	intergenic
chr17_37074860_37075097	genebody
chr17_40274523_40275360	promoter
chr17_43246839_43247167	genebody
chr17_45924598_45925807	promoter
chr17_63534228_63534626	genebody
chr17_79495005_79496291	promoter
chr18_514510_515477	intergenic
chr18_580179_580899	promoter
chr18_12420135_12420863	promoter
chr18_12431189_12431659	genebody
chr18_12777496_12778113	intergenic
chr18_77203269_77203732	genebody
chr19_643092_643720	genebody
chr19_940723_942490	genebody
chr19_1496346_1496681	genebody
chr19_1856725_1857443	genebody
chr19_7542104_7542355	genebody
chr19_7614785_7615998	genebody
chr19_8674332_8674764	genebody
chr19_11473094_11473354	genebody
chr19_17958490_17958808	promoter
chr19_21265164_21265433	promoter
chr19_21666089_21666928	promoter
chr19_22805800_22806721	promoter
chr19_36642327_36643585	promoter
chr19_40323907_40325005	promoter
chr19_46282544_46283127	promoter
chr19_47217161_47217555	promoter
chr19_52104418_52104998	intergenic
chr20_3732061_3732944	genebody
chr20_20433105_20433329	genebody
chr20_30135076_30135292	promoter
chr20_30777756_30778329	promoter
chr20_50108795_50109456	genebody
chr20_52789252_52790986	promoter
chr20_57797223_57797441	genebody
chr20_61467585_61468124	promoter
chr21_38352856_38353274	promoter
chr21_40757602_40757900	genebody
chr21_45844992_45845693	promoter
chr21_47580492_47582065	genebody
chr22_17090455_17091224	genebody
chr22_40057941_40058844	genebody
chr22_43820887_43821136	genebody
chr22_49934661_49935380	genebody
chrX_3732573_3734579	intergenic
chr1_906296_906538	genebody
chr1_1132827_1133218	genebody
chr1_1145568_1145878	intergenic
chr1_1289707_1291126	genebody
chr1_1361560_1361787	promoter
chr1_1476093_1476669	promoter
chr1_1489532_1489794	genebody
chr1_1874715_1875015	intergenic
chr1_2232310_2232617	genebody
chr1_2371846_2372073	intergenic
chr1_3111579_3111909	genebody
chr1_3427355_3427683	genebody
chr1_4221387_4221672	intergenic
chr1_9131602_9131909	genebody
chr1_16163752_16164123	genebody
chr1_17186111_17186523	promoter
chr1_17475702_17476075	intergenic
chr1_18691874_18692081	genebody
chr1_19614998_19615660	promoter
chr1_21754797_21755995	promoter
chr1_23279553_23280569	intergenic
chr1_23763154_23763971	promoter
chr1_36038927_36040051	promoter
chr1_43472867_43473334	intergenic
chr1_44031286_44031853	genebody
chr1_45278765_45279644	genebody
chr1_46632689_46632932	genebody
chr1_54821990_54822333	genebody
chr1_59280240_59280490	genebody
chr1_68512643_68513005	promoter
chr1_90308839_90309606	genebody
chr1_120904698_120905076	promoter
chr1_145713966_145714203	genebody
chr1_149671991_149673412	genebody
chr1_156186237_156186647	genebody
chr1_159899432_159899853	genebody
chr1_173638662_173639045	promoter
chr1_203044722_203045390	genebody
chr1_207842805_207843259	genebody
chr1_208132327_208133117	intergenic
chr1_209404845_209405473	intergenic
chr1_221050448_221050864	intergenic
chr1_223566642_223567268	promoter
chr1_228503556_228504762	genebody
chr2_1846426_1846908	promoter
chr2_11758582_11759034	genebody
chr2_19553157_19553432	genebody
chr2_39186777_39187968	promoter
chr2_39470742_39471208	intergenic
chr2_45231781_45232550	genebody
chr2_62732758_62733497	promoter
chr2_63274475_63279430	promoter
chr2_74645467_74645750	promoter
chr2_90413055_90414185	genebody
chr2_98340397_98340959	promoter
chr2_118981769_118982466	intergenic
chr2_119616133_119616826	intergenic
chr2_130878522_130878800	genebody
chr2_132121263_132121762	promoter
chr2_132218392_132218725	intergenic
chr2_162101439_162101650	promoter
chr2_162273294_162273725	promoter
chr2_172945911_172946212	intergenic
chr2_177042751_177043444	promoter
chr2_183730808_183731357	promoter
chr2_208988834_208989269	promoter
chr2_210073773_210074294	intergenic
chr2_219736132_219736592	genebody
chr2_223917576_223918037	promoter
chr2_242754323_242754629	genebody
chr2_242757389_242757730	genebody
chr2_242766046_242766582	intergenic
chr2_242787133_242787414	intergenic
chr2_242794853_242795083	promoter
chr2_242799488_242799696	genebody
chr2_242832999_242833229	intergenic
chr2_242843760_242844198	intergenic
chr2_242844583_242844944	intergenic
chr3_11058818_11059051	genebody
chr3_11684192_11684930	promoter
chr3_14615366_14615957	intergenic
chr3_36421702_36422210	promoter
chr3_40657159_40657395	intergenic
chr3_43405419_43405625	intergenic
chr3_46791861_46792518	genebody
chr3_48631882_48632901	promoter
chr3_49314437_49314815	promoter
chr3_50359839_50360042	promoter
chr3_50377803_50378540	promoter
chr3_51749754_51750061	genebody
chr3_55517658_55517939	genebody
chr3_65534684_65535344	genebody
chr3_147138916_147139564	intergenic
chr3_184056419_184056671	genebody
chr3_185911344_185912228	genebody
chr3_194117601_194118988	promoter
chr3_196693765_196694200	genebody
chr4_812386_812646	genebody
chr4_1049652_1049923	intergenic
chr4_1505254_1505560	intergenic
chr4_1557561_1557772	intergenic
chr4_1569900_1570141	intergenic
chr4_1807117_1807522	genebody
chr4_6107130_6107711	genebody
chr4_8307724_8308064	genebody
chr4_16362416_16362766	intergenic
chr4_48987790_48988808	promoter
chr4_77342010_77342707	intergenic
chr4_85413997_85414874	genebody
chr4_93226348_93227007	genebody
chr4_111397677_111398089	promoter
chr4_174439812_174440249	intergenic
chr4_174459200_174460054	genebody
chr5_343449_344535	genebody
chr5_958785_959172	intergenic
chr5_1216639_1217081	genebody
chr5_10649367_10650352	genebody
chr5_11384681_11385521	promoter
chr5_15936641_15937316	genebody
chr5_55117573_55117966	intergenic
chr5_74907286_74907770	promoter
chr5_88185224_88185589	promoter
chr5_92929268_92929489	genebody
chr5_115697134_115697589	intergenic
chr5_132158542_132159203	genebody
chr5_132160904_132161809	promoter
chr5_134914178_134914981	promoter
chr5_138713814_138714340	genebody
chr5_139493595_139494541	promoter
chr5_140800760_140801072	promoter
chr5_148206075_148206482	promoter
chr5_150284385_150284635	promoter
chr5_156277302_156277685	promoter
chr5_169659830_169660229	promoter
chr5_170741603_170742751	intergenic
chr5_172110282_172111166	genebody
chr5_172659049_172660277	genebody
chr5_175621333_175621827	genebody
chr5_175625966_175626485	promoter
chr5_176793959_176794841	promoter
chr5_177370962_177371612	intergenic
chr5_178003623_178004247	genebody
chr5_178593903_178594656	genebody
chr5_179004497_179004836	genebody
chr5_179059337_179059700	intergenic
chr5_179634577_179634875	genebody
chr5_179740710_179741121	genebody
chr6_1317559_1317962	intergenic
chr6_5999149_5999787	genebody
chr6_10421414_10421727	intergenic
chr6_14117616_14118206	promoter
chr6_26225386_26225790	promoter
chr6_26501725_26502107	promoter
chr6_37616722_37617179	genebody
chr6_50818180_50818431	intergenic
chr6_106958232_106958718	promoter
chr6_129251113_129251319	genebody
chr6_132271826_132272566	promoter
chr6_158937285_158937491	intergenic
chr6_159653233_159655397	genebody
chr6_164393071_164393824	intergenic
chr6_166825827_166826439	genebody
chr6_168841438_168841699	promoter
chr6_168841818_168843100	promoter
chr6_169286195_169286688	intergenic
chr6_169977218_169977894	genebody
chr6_170474406_170475553	intergenic
chr6_170589411_170590085	intergenic
chr6_170730395_170730887	intergenic
chr6_170732119_170732442	intergenic
chr7_120519_120758	intergenic
chr7_159773_160039	intergenic
chr7_293900_294232	genebody
chr7_462708_462933	intergenic
chr7_1024021_1024233	genebody
chr7_1026167_1026395	genebody
chr7_1052387_1052736	genebody
chr7_1865543_1865768	genebody
chr7_6193413_6194678	genebody
chr7_6661875_6662695	genebody
chr7_23720367_23720677	genebody
chr7_31375845_31376542	intergenic
chr7_32801484_32801972	genebody
chr7_35301150_35301731	intergenic
chr7_56855145_56855500	intergenic
chr7_65229370_65229748	genebody
chr7_94953769_94953971	promoter
chr7_101838731_101839597	genebody
chr7_101943785_101944557	genebody
chr7_127911719_127912194	intergenic
chr7_149389654_149389976	intergenic
chr7_149410858_149412351	promoter
chr7_149461653_149463222	genebody
chr7_150093636_150095229	genebody
chr7_150655108_150655643	genebody
chr7_150901550_150901978	intergenic
chr7_152063834_152064080	genebody
chr7_156432433_156433670	promoter
chr7_158750223_158750498	intergenic
chr8_623372_623710	promoter
chr8_8175699_8176775	genebody
chr8_15397636_15398287	promoter
chr8_19094956_19095376	genebody
chr8_27320914_27321276	genebody
chr8_38508299_38508748	intergenic
chr8_43131177_43131487	intergenic
chr8_72753874_72754755	promoter
chr8_74361049_74361409	genebody
chr8_99985733_99986983	intergenic
chr8_133141565_133141816	genebody
chr8_142437033_142437272	genebody
chr8_142630127_142630468	intergenic
chr8_143333047_143333519	genebody
chr8_143614676_143614910	genebody
chr8_143623275_143623662	genebody
chr8_143625625_143626162	genebody
chr8_144940233_144940817	genebody
chr8_145103285_145108027	genebody
chr8_145577098_145578142	promoter
chr8_145637965_145639182	promoter
chr8_145749855_145750410	genebody
chr8_145806258_145806713	genebody
chr9_72960_73877	promoter
chr9_4297817_4300182	promoter
chr9_22005887_22006229	genebody
chr9_34957717_34958472	promoter
chr9_37800565_37801563	promoter
chr9_96108466_96108992	promoter
chr9_98111364_98112362	intergenic
chr9_128777757_128777978	intergenic
chr9_129244737_129245247	genebody
chr9_136426124_136426390	genebody
chr9_136566573_136566896	genebody
chr9_137252115_137252451	genebody
chr9_137734153_137734475	genebody
chr9_138903474_138903921	genebody
chr9_139904435_139904811	genebody
chr9_140343603_140343955	genebody
chr10_1205562_1205859	promoter
chr10_3823789_3824017	genebody
chr10_8077829_8078378	intergenic
chr10_27702368_27703378	promoter
chr10_32398836_32399096	intergenic
chr10_35896518_35897461	genebody
chr10_37414145_37414769	promoter
chr10_72014777_72015696	genebody
chr10_104416555_104417165	genebody
chr10_105232921_105233456	genebody
chr10_105344173_105345039	genebody
chr10_111216604_111217083	intergenic
chr10_123872119_123873462	promoter
chr10_123922850_123923542	promoter
chr10_125751132_125751984	intergenic
chr10_126839791_126841034	genebody
chr10_133449492_133449716	intergenic
chr10_134622423_134622641	genebody
chr10_134735972_134736254	genebody
chr10_134843465_134843776	intergenic
chr10_134861174_134861568	intergenic
chr10_134911976_134912483	genebody
chr10_134944511_134944792	genebody
chr10_134955508_134955800	intergenic
chr10_135018677_135019084	genebody
chr10_135278716_135279116	promoter
chr10_135341255_135342561	promoter
chr11_375851_377380	genebody
chr11_636435_636668	promoter
chr11_943737_944142	genebody
chr11_1216224_1216467	genebody
chr11_1257584_1257806	genebody
chr11_2890388_2891337	promoter
chr11_2942794_2943066	genebody
chr11_3224524_3225077	intergenic
chr11_3254239_3254476	promoter
chr11_62211989_62212196	genebody
chr11_65123373_65123705	promoter
chr11_65305935_65308502	genebody
chr11_65408344_65408631	genebody
chr11_66083572_66083782	genebody
chr11_66623620_66626614	promoter
chr11_68451359_68452846	promoter
chr11_68622108_68622339	intergenic
chr11_71288136_71288363	intergenic
chr11_72408050_72408513	genebody
chr11_73053648_73054302	genebody
chr11_73073118_73073733	genebody
chr11_76032911_76033392	intergenic
chr11_88241710_88242562	genebody
chr11_92615835_92616668	genebody
chr11_94883335_94883565	promoter
chr11_94965357_94965588	promoter
chr11_116371182_116371606	intergenic
chr11_117666634_117668141	promoter
chr11_118505508_118505741	genebody
chr11_129306659_129306882	genebody
chr11_131560937_131561613	genebody
chr11_131780328_131781532	promoter
chr11_132813562_132814395	promoter
chr11_132952538_132953307	genebody
chr11_133800684_133800931	genebody
chr12_2800139_2801062	promoter
chr12_4433733_4433984	genebody
chr12_19459257_19459705	genebody
chr12_20094137_20094358	intergenic
chr12_31769297_31769500	intergenic
chr12_38557328_38557693	intergenic
chr12_47224912_47225664	intergenic
chr12_48921774_48922129	genebody
chr12_54440642_54441543	genebody
chr12_54611595_54612038	intergenic
chr12_54764065_54764510	genebody
chr12_63025588_63026213	intergenic
chr12_99139386_99139769	genebody
chr12_104697348_104697984	promoter
chr12_111855896_111856750	promoter
chr12_114833911_114834210	genebody
chr12_114840853_114841063	genebody
chr12_115104848_115105548	intergenic
chr12_115109503_115110061	genebody
chr12_115124729_115125152	intergenic
chr12_121890223_121890510	genebody
chr12_124873241_124874008	genebody
chr12_125002880_125003101	promoter
chr12_130645327_130648988	promoter
chr12_132837411_132837680	genebody
chr12_132859467_132859952	genebody
chr12_132976250_132976535	intergenic
chr12_133049412_133051162	intergenic
chr12_133148706_133149021	genebody
chr13_21520328_21520564	intergenic
chr13_23500589_23501398	intergenic
chr13_24269499_24270116	intergenic
chr13_29352787_29353205	intergenic
chr13_48892635_48893857	genebody
chr13_69558904_69559304	intergenic
chr13_70681732_70682219	promoter
chr13_79181327_79181614	genebody
chr13_110965774_110966223	genebody
chr13_112547458_112548130	intergenic
chr13_113648343_113649601	genebody
chr13_113670929_113671191	genebody
chr13_113684525_113684991	genebody
chr13_113714784_113715160	genebody
chr13_114505868_114506122	genebody
chr13_114586257_114586710	promoter
chr13_114964100_114965840	intergenic
chr14_23291078_23291337	intergenic
chr14_24563256_24563886	promoter
chr14_37135513_37136348	promoter
chr14_38678245_38680937	promoter
chr14_47120868_47121159	promoter
chr14_61108954_61109786	intergenic
chr14_69095051_69095407	genebody
chr14_93153278_93154759	genebody
chr14_101200617_101200929	promoter
chr14_101292043_101292709	promoter
chr14_101292863_101293101	promoter
chr14_101531643_101532384	promoter
chr14_102101165_102101596	intergenic
chr14_102973317_102976666	promoter
chr14_103686558_103687376	intergenic
chr14_104638074_104638660	genebody
chr14_104645957_104646478	genebody
chr15_25200035_25201054	promoter
chr15_26234597_26234927	genebody
chr15_28050250_28050789	genebody
chr15_28051538_28051790	genebody
chr15_28248569_28249166	genebody
chr15_37110361_37110778	promoter
chr15_37390175_37390380	promoter
chr15_40268581_40269061	genebody
chr15_41793562_41795305	genebody
chr15_48009418_48011044	promoter
chr15_76632262_76635515	genebody
chr15_89952271_89953061	intergenic
chr15_96888958_96889417	intergenic
chr15_96911511_96911808	intergenic
chr16_318617_318901	genebody
chr16_798171_798510	intergenic
chr16_945437_946420	genebody
chr16_1036820_1037448	genebody
chr16_1069294_1070214	intergenic
chr16_1070956_1071221	intergenic
chr16_1139732_1139937	genebody
chr16_1199824_1200098	intergenic
chr16_1207042_1208032	genebody
chr16_1217128_1217336	genebody
chr16_1814084_1814482	genebody
chr16_2228190_2230946	genebody
chr16_11327008_11327234	intergenic
chr16_30596487_30596900	promoter
chr16_31225956_31228264	promoter
chr16_48399730_48400040	promoter
chr16_50707291_50708041	genebody
chr16_64984681_64984908	genebody
chr16_70414429_70415865	genebody
chr16_72821140_72821592	genebody
chr16_75148398_75148864	genebody
chr16_76268977_76269193	intergenic
chr16_84224731_84225085	promoter
chr16_84346476_84346931	genebody
chr16_88355722_88356047	intergenic
chr16_88442449_88442994	intergenic
chr16_88943427_88943669	genebody
chr16_89034060_89034293	genebody
chr16_89257752_89259010	genebody
chr16_90015551_90016120	promoter
chr17_291016_291264	genebody
chr17_1173535_1174733	promoter
chr17_3438841_3439046	promoter
chr17_4439300_4439705	promoter
chr17_5025798_5027064	promoter
chr17_7284223_7284687	promoter
chr17_11461071_11461437	genebody
chr17_12877270_12877773	genebody
chr17_15847757_15849513	promoter
chr17_17603583_17604147	genebody
chr17_17712911_17714456	genebody
chr17_17910139_17910468	genebody
chr17_18150279_18151172	genebody
chr17_20744130_20744846	promoter
chr17_33700989_33701657	promoter
chr17_33776553_33776888	promoter
chr17_43198277_43198773	genebody
chr17_43318429_43319243	promoter
chr17_44847139_44847463	genebody
chr17_46800533_46800746	promoter
chr17_47113256_47113490	genebody
chr17_47645365_47645833	intergenic
chr17_48041282_48043064	intergenic
chr17_56401728_56402343	promoter
chr17_63532955_63533933	genebody
chr17_72350346_72350711	genebody
chr17_73749618_73750178	genebody
chr17_74222880_74223132	genebody
chr17_75051946_75052535	intergenic
chr17_75883803_75884328	intergenic
chr17_77708869_77709214	genebody
chr17_77903887_77904397	intergenic
chr17_78172176_78172402	genebody
chr17_79425847_79426169	genebody
chr17_79427930_79429135	genebody
chr17_79430500_79431137	genebody
chr17_81047515_81047965	genebody
chr18_3729123_3729406	genebody
chr18_3879202_3880087	promoter
chr18_6929450_6930088	promoter
chr18_10454082_10454296	promoter
chr18_12287271_12287562	intergenic
chr18_12432890_12433245	intergenic
chr18_13136596_13137564	intergenic
chr18_55862653_55862873	promoter
chr18_60051869_60052387	genebody
chr18_73167402_73167920	intergenic
chr18_76552775_76553014	intergenic
chr18_77272584_77273603	genebody
chr18_77496283_77496512	genebody
chr18_77917646_77918589	genebody
chr19_440535_440918	genebody
chr19_615691_623505	genebody
chr19_640789_641005	genebody
chr19_807131_807445	genebody
chr19_885746_886200	promoter
chr19_929514_929839	genebody
chr19_1122475_1123287	genebody
chr19_1234938_1235231	genebody
chr19_1254024_1254454	genebody
chr19_1993000_1993273	genebody
chr19_2294886_2295101	genebody
chr19_2302466_2302999	genebody
chr19_3006273_3006721	genebody
chr19_4059917_4060131	genebody
chr19_5210564_5210864	genebody
chr19_5222662_5223351	genebody
chr19_5829048_5829474	intergenic
chr19_6215147_6215566	genebody
chr19_8661080_8661287	genebody
chr19_9204246_9204490	promoter
chr19_10624475_10625776	promoter
chr19_12444032_12444548	promoter
chr19_12476049_12476372	promoter
chr19_12758975_12759210	genebody
chr19_12876889_12877108	genebody
chr19_13397418_13397645	genebody
chr19_13813261_13813599	intergenic
chr19_14043645_14044211	genebody
chr19_14591032_14591308	genebody
chr19_15281152_15281567	genebody
chr19_16013629_16014016	intergenic
chr19_16466399_16466637	genebody
chr19_17438054_17440318	genebody
chr19_17758055_17758337	genebody
chr19_19371675_19372393	genebody
chr19_19639552_19639788	promoter
chr19_19748266_19749131	genebody
chr19_22700396_22701261	intergenic
chr19_23386649_23387069	intergenic
chr19_30215232_30215594	intergenic
chr19_33696189_33697298	genebody
chr19_33697914_33698193	genebody
chr19_33764349_33764551	intergenic
chr19_35800718_35801031	genebody
chr19_36246328_36247982	promoter
chr19_39055499_39056379	genebody
chr19_39260374_39262631	genebody
chr19_39754973_39756540	intergenic
chr19_43912167_43912635	genebody
chr19_44278273_44278777	genebody
chr19_45260352_45261809	genebody
chr19_45720768_45721077	genebody
chr19_46438602_46438846	intergenic
chr19_48983562_48984175	genebody
chr19_52206244_52206726	promoter
chr19_55672023_55673212	promoter
chr19_56163662_56167257	promoter
chr20_259789_260148	genebody
chr20_2729997_2730797	genebody
chr20_3730324_3731081	genebody
chr20_4202148_4202765	genebody
chr20_30618793_30619138	genebody
chr20_32254811_32255989	genebody
chr20_33865333_33865563	promoter
chr20_33865767_33866091	promoter
chr20_34638249_34638983	promoter
chr20_37464502_37464847	genebody
chr20_44806599_44806875	genebody
chr20_47001708_47001971	intergenic
chr20_48626436_48626976	intergenic
chr20_52276744_52277051	intergenic
chr20_56239560_56239776	genebody
chr20_57426729_57427047	promoter
chr20_58507755_58509517	promoter
chr20_60503256_60503502	genebody
chr20_60638612_60638982	genebody
chr20_60781192_60781493	intergenic
chr20_61403307_61403593	intergenic
chr20_61583891_61584222	promoter
chr20_61973861_61974297	intergenic
chr20_62037458_62037719	genebody
chr20_62046269_62046583	genebody
chr20_62165474_62165722	promoter
chr20_62439107_62439833	promoter
chr20_62737382_62738071	promoter
chr21_15148404_15148637	intergenic
chr21_15436119_15436962	genebody
chr21_15442956_15443160	genebody
chr21_28515802_28516306	intergenic
chr21_37442140_37442778	promoter
chr21_38630052_38630507	genebody
chr21_43725875_43726316	intergenic
chr21_45077671_45079821	promoter
chr21_45246251_45246490	intergenic
chr21_46126890_46127100	genebody
chr21_47454200_47454510	intergenic
chr21_47602431_47602740	genebody
chr22_17897854_17898287	genebody
chr22_20130396_20131298	genebody
chr22_20142807_20143042	intergenic
chr22_24988593_24989279	promoter
chr22_29445638_29446113	genebody
chr22_29702245_29704723	promoter
chr22_37465056_37465331	genebody
chr22_40814816_40815102	genebody
chr22_45124981_45125855	promoter
chr22_46276365_46277064	intergenic
chr22_46440393_46441019	promoter
chr22_46929317_46934861	promoter
chr22_49042371_49042632	genebody
chr22_50064655_50064984	intergenic
chr22_50144430_50144635	intergenic
chrX_11156942_11157564	genebody
chrX_39950899_39951665	genebody
chrX_40028925_40029315	genebody
chrX_44703485_44703894	promoter
chrX_46937631_46938149	promoter
chrX_49013582_49013839	intergenic
chrX_51149661_51150911	intergenic
chrX_102862719_102863148	promoter
chrX_128788003_128789195	promoter
chrX_128812232_128812519	intergenic
chrX_134429630_134429854	promoter
chrX_136510308_136510914	intergenic
chrX_144903522_144903749	promoter
chrX_152686121_152687199	genebody
chrX_152907595_152908323	promoter
chrX_153247498_153248052	promoter
chrY_14075675_14076160	intergenic
