# Supplementary material for: DNMT1 and AIM1 Imprinting in human placenta revealed through a genome-wide screen for allele-specific DNA methylation
Source: BMC Genomics. 2013 Oct 5;14:685. doi: 10.1186/1471-2164-14-685 (PMC3829101; doi:10.1186/1471-2164-14-685)
Supplement: Additional file 9 — Lists the loci used to assess false positives. The RRBS and RNA-seq data have been submitted to NCBI Gene Expression Omnibus under accession no. GSE40955. [file 1471-2164-14-685-S9.xlsx]

## Sheet: Chim et al 2008, CGI 0% Meth
CGI (Chromosome-Start coordinate-end coordinate) using hg18 Genome Build
chr21- 15358727- 15359734
chr21- 17806678-17806932
chr21- 29179063- 29179609
chr21- 32572996- 32573157
chr21- 32706165- 32707099
chr21- 32906394-32907320
chr21- 33022225-33022605
chr21- 33364628-33364771
chr21- 33523954-33524337
chr21- 33619504-33619696
chr21- 33696828-33698362
chr21- 34367726-34368008
chr21- 35181084-35181341
chr21- 37260219-37260275
chr21- 37284478-37284657
chr21- 37562313-37562543
chr21- 39642026- 39642233
chr21- 39906451- 39906742
chr21- 42246620- 42246813
chr21- 42512018-42512424
chr21- 42789037-42789729
chr21- 42807872-42808144
chr21- 43172613-43172876
chr21- 43268507-43268868
chr21- 43670188-43670419
chr21- 44020412-44020675
chr21- 44108538-44108795
chr21- 44257008-44257283
chr21- 44543944-44544260
chr21- 44583715-44583952
chr21- 44699643-44699892
chr21- 45045782- 45046835
chr21- 45183874- 45184955
chr21- 45650263- 45650455
chr21- 46530553-46530824
chr21- 46568534- 46568834
chr21- 46911575- 46912533

## Sheet: Methylation % in our data
chr	Position on hg19 genome build	1T.1	1T.2	1T.3	1T.4	1T.5	3T.1	3T.2	3T.3	3T.4	AVERAGE
chr21	16436856-16437863	2	1.6	1.1	1.3	1.5	1.2	2.1	1.8	1.6	1.57778
chr21	30257192-30257738	1.8	1.4	1.9	3.2	1.3	4	2.9	1.2	1.5	2.13333
chr21	33651125-33651286	NA	2.4	5.2	2	1.5	NA	1.5	2.2	0	2.11429
chr21	33784294-33785228	6.3	3.3	6.1	14.1	5.1	7	11.2	10.3	3.9	7.47778
chr21	33984523-33985449	2.8	2	2.1	2.3	2	1.8	2.5	0.9	2.9	2.14444
chr21	34100354-34100734	1.4	0.9	1.5	1.9	2.3	1.3	1.1	0.6	1.3	1.36667
chr21	34442758-34442901	NA	0.9	1.2	1.5	2.1	NA	3.2	1.6	0.8	1.61429
chr21	34602084-34602467	1.1	1.5	1	1.4	0.9	1.4	1.4	0.5	1.3	1.16667
chr21	34774958-34776492	1.7	1.6	1.5	1.6	1.6	1.3	1.4	0.5	1	1.35556
chr21	35445856-35446138	1.5	1.2	1	1.7	1.1	2.2	1.2	1.2	1	1.34444
chr21	36259214-36259471	2	5.2	1	1.5	2.1	2.6	0.5	2	3.3	2.24444
chr21	40720156-40720363	1.1	2.4	2	2.2	1.8	0.9	1.9	3.2	2.4	1.98889
chr21	40984581-40984872	2	2.2	1.1	1.2	1.6	1	1.2	1.4	1.8	1.5
chr21	43373551-43373744	1.1	1.1	0.6	1.7	1	1.9	1.9	0.5	0.6	1.15556
chr21	43638949-43639355	NA	1.9	2.8	2.7	1.4	1.5	2	NA	1.3	1.94286
chr21	43915968-43916660	1.8	3.4	2.3	4.2	2.5	2.7	1.8	1.1	1.9	2.41111
chr21	44299544-44299807	1.9	1.8	0.9	1.5	1.1	0.7	1.1	1	0.8	1.2
chr21	44395438-44395799	1.6	2.3	1	1.9	1.7	3.3	1.7	1.1	2.2	1.86667
chr21	45195984-45196247	1.3	0.7	1.2	1.2	1.1	1.4	1.5	0.8	0.7	1.1
chr21	45432580-45432855	1	0	2.6	1.4	0.9	2.4	1	1.9	1.3	1.38889
chr21	45719516-45719832	2	1.1	1.5	1.4	1	0.9	1.6	2.1	1.5	1.45556
chr21	45875215-45875464	1.7	1.1	2.3	1.6	1.1	0.9	2.2	0	0.8	1.3
chr21	46221354-46222407	1.4	1.2	1.6	1.6	1.4	1.3	0.9	1.7	1.7	1.42222
chr21	46359446-46360527	1.4	1.9	1.2	1.6	1.6	1.5	1.4	1.9	1.6	1.56667
chr21	46825835-46826027	1.9	3.9	4	1.8	3.9	4.8	2.4	1.5	4.8	3.22222
chr21	47706125-47706396	1.4	0.3	1.3	1.3	0.6	0.8	0.8	0.6	1	0.9
chr21	47744106-47744406	2.7	1.2	0.5	2.2	1	0.9	1.2	0	0	1.07778
chr21	48087147-48088105	12.2	21.8	1.8	32.2	32.7	33.1	13.9	38	24.4	23.3444
											2.6208
